# Supplementary material for: Screening and Functional Evaluation of Four Larix kaempferi Promoters
Source: Plants (Basel). 2024 Oct 3;13(19):2777. doi: 10.3390/plants13192777 (PMC11478676; doi:10.3390/plants13192777)
Supplement: Supplementary file 1 [file plants-13-02777-s001.zip]

Archive with 1 entries (1 files):
- plants-3187763-supplementary.pdf
